# Supplementary material for: Epidemiology and Genetic Analysis of SARS-CoV-2 in Myanmar during the Community Outbreaks in 2020
Source: Viruses. 2022 Jan 27;14(2):259. doi: 10.3390/v14020259 (PMC8875553; doi:10.3390/v14020259)
Supplement: Supplementary file 1 [file viruses-14-00259-s001.zip]

Archive with 6 entries (6 files):
- FigureS1.pdf
- FigureS2.pdf
- TableS1.xlsx
- TableS2.pdf
- VideoS1 .mp4
- VideoS2.mp4
