# Supplementary material for: Epidemiology and Genetic Analysis of SARS-CoV-2 in Myanmar during the Community Outbreaks in 2020
Source: Viruses. 2022 Jan 27;14(2):259. doi: 10.3390/v14020259 (PMC8875553; doi:10.3390/v14020259)
Supplement: Supplementary file 1 [file viruses-14-00259-s001.zip › TableS1.xlsx]

## Sheet: Supplementary Table S1
Supplementary Table S1. Accession numbers of 10 sequences registered in GISAID in this study.
Virus name	GISAID accession number	Library	NGS run	read depth (median)	Coverage (%) (ref length:29903)	assemble info	Total contig length (kb)	total read	Lineage (pangolin, 07/09/2021)	Nextstrain clade	GISAID clade
Myanmar-95964-20/2020	EPI_ISL_3252972	ARTIC-N1 (https://www.biorxiv.org/content/10.1101/2020.03.10.985150v4.full)	NextSeq2000	11561	0.9995	A5-miseq v. 20140604	30K	3776136	B.1.36.16	20A	GH
Myanmar-97091-20/2020	EPI_ISL_3252973	ARTIC-N1 (https://www.biorxiv.org/content/10.1101/2020.03.10.985150v4.full)	NextSeq2000	8927	0.9998	A5-miseq v. 20140604	30K	3028072	B.1.36.16	20A	GH
Myanmar-97092-20/2020	EPI_ISL_3252974	ARTIC-N1 (https://www.biorxiv.org/content/10.1101/2020.03.10.985150v4.full)	NextSeq2000	9705.5	0.9997	SKESA v. 2.3.0	30K	3368646	B.1.36.16	20A	GH
Myanmar-97093-20/2020	EPI_ISL_3252975	ARTIC-N1 (https://www.biorxiv.org/content/10.1101/2020.03.10.985150v4.full)	NextSeq2000	10297.5	0.9997	A5-miseq v. 20140604	30K	3419780	B.1.36.16	20A	GH
Myanmar-98826-20/2020	EPI_ISL_3252976	ARTIC-N1 (https://www.biorxiv.org/content/10.1101/2020.03.10.985150v4.full)	NextSeq2000	9849	0.9993	A5-miseq v. 20140604	30K	3166230	B.1.36.16	20A	GH
Myanmar-99019-20/2020	EPI_ISL_3252977	ARTIC-N1 (https://www.biorxiv.org/content/10.1101/2020.03.10.985150v4.full)	NextSeq2000	10704	0.9997	SKESA v. 2.3.0	30K	3537302	B.1.36.16	20A	GH
Myanmar-99555-20/2020	EPI_ISL_3252978	ARTIC-N1 (https://www.biorxiv.org/content/10.1101/2020.03.10.985150v4.full)	NextSeq2000	10603	0.9997	A5-miseq v. 20140604	30K	3467300	B.1.36.16	20A	GH
Myanmar-99789-20/2020	EPI_ISL_3252979	ARTIC-N1 (https://www.biorxiv.org/content/10.1101/2020.03.10.985150v4.full)	NextSeq2000	6401.5	0.9988	SKESA v. 2.3.0	30K	2129240	B.1.36.16	20A	GH
Myanmar-99790-20/2020	EPI_ISL_3252980	ARTIC-N1 (https://www.biorxiv.org/content/10.1101/2020.03.10.985150v4.full)	NextSeq2000	7643	0.9983	SKESA v. 2.3.0	30K	2558022	B.1.36.16	20A	GH
Myanmar-99848-20/2020	EPI_ISL_3252981	ARTIC-N1 (https://www.biorxiv.org/content/10.1101/2020.03.10.985150v4.full)	NextSeq2000	9515.5	0.9996	A5-miseq v. 20140604	30K	3240976	B.1.36.16	20A	GH
